# Supplementary material for: Extraction and Characterization of Hemicelluloses from a Softwood Acid Sulfite Pulp
Source: Polymers (Basel). 2021 Jun 22;13(13):2044. doi: 10.3390/polym13132044 (PMC8271795; doi:10.3390/polym13132044)
Supplement: Supplementary file 1 [file polymers-13-02044-s001.zip]

Archive with 1 entries (1 files):
- polymers-1254542-supplementary.pdf
